# Supplementary material for: Genetic structure of American bullfrog populations in Brazil
Source: Sci Rep. 2022 Jun 15;12:9927. doi: 10.1038/s41598-022-13870-2 (PMC9200760; doi:10.1038/s41598-022-13870-2)
Supplement: Supplementary file 2 — Supplementary Information 2. [file 41598_2022_13870_MOESM2_ESM.xlsx]

## Sheet: Supplementary material
		Supplementary Data. Samples and genetic analysis
		Data for 324 specimens.

## Sheet: Table I
Genetic structure of American bullfrog populations in Brazil.
Corresponding author: Gabriel Jorgewich-Cohen. Instituto de Biociências, Universidade de São Paulo. Rua do Matão, 101, Cidade Universitária, CEP 05508-090, São Paulo, SP, Brazil. Email address: gabrieljcohen2@gmail.com
Suplementary table I. List of samples from the present work. Bold voucher numbers refer to field numbers sampled in the present work and not yet deposited in a museum, and light colored numbers refer to museum collections vouchers.
Voucher	Sample location	Municipality	Estate	Origin
MG24	UFPB Frog farm	Bananeiras	PB	Captive
MG25	UFPB Frog farm	Bananeiras	PB	Captive
MG26	UFPB Frog farm	Bananeiras	PB	Captive
MG27	UFPB Frog farm	Bananeiras	PB	Captive
MG28	UFPB Frog farm	Bananeiras	PB	Captive
MG29	UFPB Frog farm	Bananeiras	PB	Captive
MG30	UFPB Frog farm	Bananeiras	PB	Captive
MG31	UFPB Frog farm	Bananeiras	PB	Captive
MG32	UFPB Frog farm	Bananeiras	PB	Captive
MG33	UFPB Frog farm	Bananeiras	PB	Captive
MG34	UFPB Frog farm	Bananeiras	PB	Captive
MG35	UFPB Frog farm	Bananeiras	PB	Captive
MG36	UFPB Frog farm	Bananeiras	PB	Captive
MG37	UFPB Frog farm	Bananeiras	PB	Captive
MG38	UFPB Frog farm	Bananeiras	PB	Captive
MG39	UFPB Frog farm	Bananeiras	PB	Captive
MG40	UFPB Frog farm	Bananeiras	PB	Captive
MG41	UFPB Frog farm	Bananeiras	PB	Captive
MG42	UFPB Frog farm	Bananeiras	PB	Captive
MG43	UFPB Frog farm	Bananeiras	PB	Captive
MG44	UFPB Frog farm	Bananeiras	PB	Captive
MG45	UFPB Frog farm	Bananeiras	PB	Captive
RA1	André's Frog farm	Cachoeira Macacu	RJ	Captive
RA2	André's Frog farm	Cachoeira Macacu	RJ	Captive
RA3	André's Frog farm	Cachoeira Macacu	RJ	Captive
RA4	André's Frog farm	Cachoeira Macacu	RJ	Captive
RA5	André's Frog farm	Cachoeira Macacu	RJ	Captive
RA6	André's Frog farm	Cachoeira Macacu	RJ	Captive
RA7	André's Frog farm	Cachoeira Macacu	RJ	Captive
RA8	André's Frog farm	Cachoeira Macacu	RJ	Captive
RA9	André's Frog farm	Cachoeira Macacu	RJ	Captive
RA10	André's Frog farm	Cachoeira Macacu	RJ	Captive
RA11	André's Frog farm	Cachoeira Macacu	RJ	Captive
RA12	André's Frog farm	Cachoeira Macacu	RJ	Captive
RA13	André's Frog farm	Cachoeira Macacu	RJ	Captive
RA14	André's Frog farm	Cachoeira Macacu	RJ	Captive
RA15	André's Frog farm	Cachoeira Macacu	RJ	Captive
RA16	André's Frog farm	Cachoeira Macacu	RJ	Captive
ROM1	Romar Frog farm	Guapimirim	RJ	Captive
ROM2	Romar Frog farm	Guapimirim	RJ	Captive
ROM3	Romar Frog farm	Guapimirim	RJ	Captive
ROM4	Romar Frog farm	Guapimirim	RJ	Captive
ROM5	Romar Frog farm	Guapimirim	RJ	Captive
ROM6	Romar Frog farm	Guapimirim	RJ	Captive
ROM7	Romar Frog farm	Guapimirim	RJ	Captive
ROM8	Romar Frog farm	Guapimirim	RJ	Captive
ROM9	Romar Frog farm	Guapimirim	RJ	Captive
ROM10	Romar Frog farm	Guapimirim	RJ	Captive
ROM11	Romar Frog farm	Guapimirim	RJ	Captive
ROM12	Romar Frog farm	Guapimirim	RJ	Captive
ROM13	Romar Frog farm	Guapimirim	RJ	Captive
ROM14	Romar Frog farm	Guapimirim	RJ	Captive
ROM15	Romar Frog farm	Guapimirim	RJ	Captive
ROM16	Romar Frog farm	Guapimirim	RJ	Captive
ROM17	Romar Frog farm	Guapimirim	RJ	Captive
ROM18	Romar Frog farm	Guapimirim	RJ	Captive
ROM19	Romar Frog farm	Guapimirim	RJ	Captive
ROM20	Romar Frog farm	Guapimirim	RJ	Captive
ROM21	Romar Frog farm	Guapimirim	RJ	Captive
ROM22	Romar Frog farm	Guapimirim	RJ	Captive
ROM23	Romar Frog farm	Guapimirim	RJ	Captive
ROM24	Romar Frog farm	Guapimirim	RJ	Captive
ROM25	Romar Frog farm	Guapimirim	RJ	Captive
RA-A	André's Farm	Cachoeira Macacu	RJ	Feral
RA-B	André's Farm	Cachoeira Macacu	RJ	Feral
RA-C	André's Farm	Cachoeira Macacu	RJ	Feral
RA-D	André's Farm	Cachoeira Macacu	RJ	Feral
RA-E	André's Farm	Cachoeira Macacu	RJ	Feral
RA-F	André's Farm	Cachoeira Macacu	RJ	Feral
RA-G	André's Farm	Cachoeira Macacu	RJ	Feral
RA-H	André's Farm	Cachoeira Macacu	RJ	Feral
RA-I	André's Farm	Cachoeira Macacu	RJ	Feral
RA-J	André's Farm	Cachoeira Macacu	RJ	Feral
RJ01	Vila das pedrinhas Frog farm	Magé	RJ	Feral
RJ02	Vila das pedrinhas Frog farm	Magé	RJ	Feral
RJ03	Vila das pedrinhas Frog farm	Magé	RJ	Feral
RJ04	Vila das pedrinhas Frog farm	Magé	RJ	Feral
RJ05	Vila das pedrinhas Frog farm	Magé	RJ	Feral
RJ06	Vila das pedrinhas Frog farm	Magé	RJ	Feral
RJ07	Vila das pedrinhas Frog farm	Magé	RJ	Feral
RJ08	Vila das pedrinhas Frog farm	Magé	RJ	Feral
RJ09	Vila das pedrinhas Frog farm	Magé	RJ	Feral
RJ10	Vila das pedrinhas Frog farm	Magé	RJ	Feral
RJ11	Vila das pedrinhas Frog farm	Magé	RJ	Feral
RJ12	Vila das pedrinhas Frog farm	Magé	RJ	Feral
RJ13	Vila das pedrinhas Frog farm	Magé	RJ	Feral
RJ14	Vila das pedrinhas Frog farm	Magé	RJ	Feral
RJ15	Vila das pedrinhas Frog farm	Magé	RJ	Feral
RJ16	Vila das pedrinhas Frog farm	Magé	RJ	Feral
MG03	FMVZ Lageado Frog farm	Botucatu	SP	Captive
MG04	FMVZ Lageado Frog farm	Botucatu	SP	Captive
MG05	FMVZ Lageado Frog farm	Botucatu	SP	Captive
MG06	FMVZ Lageado Frog farm	Botucatu	SP	Captive
MG07	FMVZ Lageado Frog farm	Botucatu	SP	Captive
MG08	FMVZ Lageado Frog farm	Botucatu	SP	Captive
MG09	FMVZ Lageado Frog farm	Botucatu	SP	Captive
MG10	FMVZ Lageado Frog farm	Botucatu	SP	Captive
MG11	FMVZ Lageado Frog farm	Botucatu	SP	Captive
MG12	FMVZ Lageado Frog farm	Botucatu	SP	Captive
MG13	FMVZ Lageado Frog farm	Botucatu	SP	Captive
MG14	FMVZ Lageado Frog farm	Botucatu	SP	Captive
MG15	FMVZ Lageado Frog farm	Botucatu	SP	Captive
MG16	FMVZ Lageado Frog farm	Botucatu	SP	Captive
MG17	FMVZ Lageado Frog farm	Botucatu	SP	Captive
MG18	FMVZ Lageado Frog farm	Botucatu	SP	Captive
MG19	FMVZ Lageado Frog farm	Botucatu	SP	Captive
MG20	FMVZ Lageado Frog farm	Botucatu	SP	Captive
MG21	FMVZ Lageado Frog farm	Botucatu	SP	Captive
MG22	FMVZ Lageado Frog farm	Botucatu	SP	Captive
ZUEC 2439	UNESP Frog farm	Jaboticabal	SP	Captive
ZUEC 2440	UNESP Frog farm	Jaboticabal	SP	Captive
ZUEC 2441	UNESP Frog farm	Jaboticabal	SP	Captive
ZUEC 2442	UNESP Frog farm	Jaboticabal	SP	Captive
ZUEC 2037	Rana Mat Frog farm	Matão	SP	Captive
ZUEC 2038	Rana Mat Frog farm	Matão	SP	Captive
ZUEC 2039	Rana Mat Frog farm	Matão	SP	Captive
ZUEC 2040	Rana Mat Frog farm	Matão	SP	Captive
ZUEC 2041	Rana Mat Frog farm	Matão	SP	Captive
ZUEC 2042	Rana Mat Frog farm	Matão	SP	Captive
ZUEC 2046	Rana Mat Frog farm	Matão	SP	Captive
ZUEC 2043	Rana Mat Frog farm	Matão	SP	Captive
ZUEC 2044	Rana Mat Frog farm	Matão	SP	Captive
ZUEC 2045	Rana Mat Frog farm	Matão	SP	Captive
ZUEC 2434	Vale Sereno Frog farm	Pindamonhangaba	SP	Captive
ZUEC 2435	Vale Sereno Frog farm	Pindamonhangaba	SP	Captive
ZUEC 2436	Vale Sereno Frog farm	Pindamonhangaba	SP	Captive
ZUEC 2437	Vale Sereno Frog farm	Pindamonhangaba	SP	Captive
ZUEC 2432	Vale Sereno Frog farm	Pindamonhangaba	SP	Captive
ZUEC 2433	Vale Sereno Frog farm	Pindamonhangaba	SP	Captive
ZUEC 2438	Vale Sereno Frog farm	Pindamonhangaba	SP	Captive
STO1	Santa Rosa Frog farm	Santa Bárbara D'oeste	SP	Captive
STO2	Santa Rosa Frog farm	Santa Bárbara D'oeste	SP	Captive
STO3	Santa Rosa Frog farm	Santa Bárbara D'oeste	SP	Captive
RSI01	Santa Clara Frog farm	Santa Isabel	SP	Captive
RSI02	Santa Clara Frog farm	Santa Isabel	SP	Captive
RSI03	Santa Clara Frog farm	Santa Isabel	SP	Captive
RSI04	Santa Clara Frog farm	Santa Isabel	SP	Captive
GRSP 01	Santa fé Frog farm	São Paulo	SP	Captive
GRSP 02	Santa fé Frog farm	São Paulo	SP	Captive
GRSP 03	Santa fé Frog farm	São Paulo	SP	Captive
ZUEC 1983	Ranaville Frog farm	São Roque	SP	Captive
ZUEC 1984	Ranaville Frog farm	São Roque	SP	Captive
ZUEC 1985	Ranaville Frog farm	São Roque	SP	Captive
ZUEC 1986	Ranaville Frog farm	São Roque	SP	Captive
ZUEC 1987	Ranaville Frog farm	São Roque	SP	Captive
ZUEC 1988	Ranaville Frog farm	São Roque	SP	Captive
ZUEC 1989	Ranaville Frog farm	São Roque	SP	Captive
ZUEC 1990	Ranaville Frog farm	São Roque	SP	Captive
ZUEC 1991	Ranaville Frog farm	São Roque	SP	Captive
MTR10968		Campos do Jordão	SP	Feral
MTR10980		Campos do Jordão	SP	Feral
MTR10982		Campos do Jordão	SP	Feral
MTR10969		Campos do Jordão	SP	Feral
ZUEC 0879		Embu das Artes	SP	Feral
ZUEC 0880		Embu das Artes	SP	Feral
ZUEC 0881		Embu das Artes	SP	Feral
ZUEC 0882		Embu das Artes	SP	Feral
ZUEC 0037	Fundão road	Iporanga	SP	Feral
TLFT 2727	Maria Martha de Jesus Road	juquitiba	SP	Feral
RHS10	Parque Municipal Francisco Affonso de Mello	Mogi das Cruzes	SP	Feral
RHS11	Parque Municipal Francisco Affonso de Mello	Mogi das Cruzes	SP	Feral
RHS12	Francisco Affonso de Mello park	Mogi das Cruzes	SP	Feral
MG01	Francisco Affonso de Mello park	Mogi das Cruzes	SP	Feral
MG02	Francisco Affonso de Mello park	Mogi das Cruzes	SP	Feral
H0101		Piedade	SP	Feral
IT-H0199		Piedade	SP	Feral
MGJC43	João's farm	Piedade	SP	Feral
MGJC44	João's farm	Piedade	SP	Feral
MGJC45	João's farm	Piedade	SP	Feral
MGJC46	João's farm	Piedade	SP	Feral
MGJC47	João's farm	Piedade	SP	Feral
MGJC48	João's farm	Piedade	SP	Feral
MGJC49	João's farm	Piedade	SP	Feral
CHRP2		São Luiz do Paraitinga	SP	Feral
CHRP75		São Luiz do Paraitinga	SP	Feral
CHRP76		São Luiz do Paraitinga	SP	Feral
RL01		Francisco Beltrão	PR	Feral
RL02		Francisco Beltrão	PR	Feral
RL03		Francisco Beltrão	PR	Feral
RL04		Francisco Beltrão	PR	Feral
RL05		Francisco Beltrão	PR	Feral
RL06		Francisco Beltrão	PR	Feral
RL07		Francisco Beltrão	PR	Feral
RL08		Francisco Beltrão	PR	Feral
RL09		Francisco Beltrão	PR	Feral
RL10		Francisco Beltrão	PR	Feral
RL11		Francisco Beltrão	PR	Feral
RL12		Francisco Beltrão	PR	Feral
RL13		Francisco Beltrão	PR	Feral
RL14		Francisco Beltrão	PR	Feral
RL15		Francisco Beltrão	PR	Feral
(Ed. Grou) 1		Maringá	PR	Feral
(Ed. Grou) 2		Maringá	PR	Feral
(Ed. Grou) 3		Maringá	PR	Feral
(Ed. Grou) 4		Maringá	PR	Feral
(Ed. Grou) 5		Maringá	PR	Feral
(Ed. Grou) 6		Maringá	PR	Feral
(Ed. Grou) 7		Maringá	PR	Feral
(Ed. Grou) 8		Maringá	PR	Feral
(Ed. Grou) 9		Maringá	PR	Feral
(Ed. Grou) 10		Maringá	PR	Feral
(Ed. Grou) 11		Maringá	PR	Feral
(Ed. Grou) 12		Maringá	PR	Feral
(Ed. Grou) 13		Maringá	PR	Feral
(Ed. Grou) 14		Maringá	PR	Feral
(Ed. Grou) 15		Maringá	PR	Feral
(Ed. Grou) 16		Maringá	PR	Feral
CFBH-T 8142	Água da Serra fishing pond	Quatro Barras	PR	Feral
CFBH-T 8150	Crozeto fishing pond	Quatro Barras	PR	Feral
CFBH-T 8151	Crozeto fishing pond	Quatro Barras	PR	Feral
CFBH-T 8152	Crozeto fishing pond	Quatro Barras	PR	Feral
CFBH-T 8153	Crozeto fishing pond	Quatro Barras	PR	Feral
PUCRS - MCP8172		Águas mornas	SC	Feral
PUCRS - MCP12472	Nova Russia	Blumenau	SC	Feral
PUCRS - MCP12473	Nova Russia	Blumenau	SC	Feral
PUCRS - MCP12479		Pinhalzinho	SC	Feral
ZUEC 0768	hostel Rural Mundo Antigo	Pomerode	SC	Feral
ZUEC 0769	hostel Rural Mundo Antigo	Pomerode	SC	Feral
ZUEC 0840	hostel Rural Mundo Antigo	Pomerode	SC	Feral
ZUEC 0842	hostel Rural Mundo Antigo	Pomerode	SC	Feral
ZUEC 0843	hostel Rural Mundo Antigo	Pomerode	SC	Feral
PUCRS - MCP11123		Cotipora	RS	Feral
RHS01	Turvo State park	Derrubadas	RS	Feral
RHS02	Turvo State park	Derrubadas	RS	Feral
RHS03	Turvo State park	Derrubadas	RS	Feral
RSH04	Turvo State Park	Derrubadas	RS	Feral
RSH05	Turvo State Park	Derrubadas	RS	Feral
RSH06	Turvo State Park	Derrubadas	RS	Feral
RSH07	Turvo State Park	Derrubadas	RS	Feral
PUCRS - MCP11124		Dois Lajeados	RS	Feral
PUCRS - MCP12495	Linha Moinho	Dona Francisca	RS	Feral
RSH18	UFRGS' station	Eldorado do Sul	RS	Feral
RSH28	UFRGS' station	Eldorado do Sul	RS	Feral
PUCRS - MCP12480		Faxinal do Soturno	RS	Feral
PUCRS - MCP12481		Faxinal do Soturno	RS	Feral
PUCRS - MCP12482		Faxinal do Soturno	RS	Feral
PUCRS - MCP12488		Faxinal do Soturno	RS	Feral
PUCRS - MCP12489		Faxinal do Soturno	RS	Feral
PUCRS - MCP12490		Faxinal do Soturno	RS	Feral
RSH31-A	Ermida	Faxinal do Soturno	RS	Feral
RSH31-B	Ermida	Faxinal do Soturno	RS	Feral
RSH31-C	Ermida	Faxinal do Soturno	RS	Feral
RSH31-D	Ermida	Faxinal do Soturno	RS	Feral
RSH31-E	Ermida	Faxinal do Soturno	RS	Feral
RSH31-F	Ermida	Faxinal do Soturno	RS	Feral
RSH31-G	Ermida	Faxinal do Soturno	RS	Feral
RSH31-H	Ermida	Faxinal do Soturno	RS	Feral
RSH31-I	Ermida	Faxinal do Soturno	RS	Feral
RSH31-J	Ermida	Faxinal do Soturno	RS	Feral
RSH32-A	Novo Treviso	Faxinal do Soturno	RS	Feral
RSH32-B	Novo Treviso	Faxinal do Soturno	RS	Feral
RSH32-C	Novo Treviso	Faxinal do Soturno	RS	Feral
RSH32-D	Novo Treviso	Faxinal do Soturno	RS	Feral
RSH32-E	Novo Treviso	Faxinal do Soturno	RS	Feral
RSH32-F	Novo Treviso	Faxinal do Soturno	RS	Feral
RSH32-G	Novo Treviso	Faxinal do Soturno	RS	Feral
RSH32-H	Novo Treviso	Faxinal do Soturno	RS	Feral
RSH32-I	Novo Treviso	Faxinal do Soturno	RS	Feral
RSH32-J	Novo Treviso	Faxinal do Soturno	RS	Feral
PUCRS - MCP12484		Ivora	RS	Feral
PUCRS - MCP12496		Ivora	RS	Feral
MGJC 28	Gisele's pond	Nova Palma	RS	Feral
MGJC 29	Gisele's pond	Nova Palma	RS	Feral
MGJC 30	Gisele's pond	Nova Palma	RS	Feral
MGJC 31	Gisele's pond	Nova Palma	RS	Feral
MGJC 32	Gisele's pond	Nova Palma	RS	Feral
MGJC 33	Gisele's pond	Nova Palma	RS	Feral
MGJC 34	Gisele's pond	Nova Palma	RS	Feral
MGJC 35	Gisele's pond	Nova Palma	RS	Feral
MGJC 36	Gisele's pond	Nova Palma	RS	Feral
MGJC 37	Gisele's pond	Nova Palma	RS	Feral
MGJC 38	Gisele's pond	Nova Palma	RS	Feral
MGJC 39	Gisele's pond	Nova Palma	RS	Feral
MGJC 40	Gisele's pond	Nova Palma	RS	Feral
MGJC 41	Gisele's pond	Nova Palma	RS	Feral
PUCRS - MCP12485		Nova Palma	RS	Feral
PUCRS - MCP12486		Nova Palma	RS	Feral
MGJC 03	Alberto's pond	Santa Cruz do Sul	RS	Feral
MGJC 04	Alemão's pond	Santa Cruz do Sul	RS	Feral
MGJC 05	Alemão's pond	Santa Cruz do Sul	RS	Feral
MGJC 06	Alemão's pond	Santa Cruz do Sul	RS	Feral
MGJC 07	Alemão's pond	Santa Cruz do Sul	RS	Feral
MGJC 08	Alemão's pond	Santa Cruz do Sul	RS	Feral
MGJC 09	Alemão's pond	Santa Cruz do Sul	RS	Feral
MGJC 10	Alemão's pond	Santa Cruz do Sul	RS	Feral
MGJC 11	Alemão's pond	Santa Cruz do Sul	RS	Feral
MGJC 12	Alemão's pond	Santa Cruz do Sul	RS	Feral
MGJC 13	Alemão's pond	Santa Cruz do Sul	RS	Feral
MGJC 14	Alemão's pond	Santa Cruz do Sul	RS	Feral
MGJC 15	Alemão's pond	Santa Cruz do Sul	RS	Feral
MGJC 16	Alemão's pond	Santa Cruz do Sul	RS	Feral
MGJC 17	Alemão's pond	Santa Cruz do Sul	RS	Feral
MGJC 18	Alemão's pond	Santa Cruz do Sul	RS	Feral
MGJC 19	Alemão's pond	Santa Cruz do Sul	RS	Feral
MGJC 20	Alemão's pond	Santa Cruz do Sul	RS	Feral
MGJC 21	Alemão's pond	Santa Cruz do Sul	RS	Feral
MGJC 22	Alemão's pond	Santa Cruz do Sul	RS	Feral
MGJC 23	Alemão's pond	Santa Cruz do Sul	RS	Feral
MGJC 24	Alemão's pond	Santa Cruz do Sul	RS	Feral
MGJC 25	Alemão's pond	Santa Cruz do Sul	RS	Feral
MGJC 26	Alemão's pond	Santa Cruz do Sul	RS	Feral
MGJC 27	Alemão's pond	Santa Cruz do Sul	RS	Feral
PUCRS - MCP10652		Serafina Correa	RS	Feral
CT1097		Alfenas	MG	Feral
CT1098		Alfenas	MG	Feral
CT1099		Alfenas	MG	Feral
CT1872		Alfenas	MG	Feral
CT1873		Alfenas	MG	Feral
CT1914		Alfenas	MG	Feral
CT1918		Alfenas	MG	Feral
CT1936		Alfenas	MG	Feral
CT1938		Alfenas	MG	Feral
CT1939		Alfenas	MG	Feral
CT1942		Alfenas	MG	Feral
CT1949		Alfenas	MG	Feral
CT2013		Alfenas	MG	Feral
CT2014		Alfenas	MG	Feral
CT2015		Alfenas	MG	Feral
CT2018		Alfenas	MG	Feral
CT2019		Alfenas	MG	Feral
CT2044		Alfenas	MG	Feral
CT2045		Alfenas	MG	Feral
CT2046		Alfenas	MG	Feral
CT2047		Alfenas	MG	Feral

## Sheet: Table II
Genetic structure of American bullfrog populations in Brazil.
Corresponding author: Gabriel Jorgewich-Cohen. Instituto de Biociências, Universidade de São Paulo. Rua do Matão, 101, Cidade Universitária, CEP 05508-090, São Paulo, SP, Brazil. Email address: gabrieljcohen2@gmail.com
Suplementary table II. Results of linkage disequilibrium test. P values that remained significant following correction for false discovery rate (FDR) appear in bold.
Population	Locus1	Locus2	SE	Switches	P	q (FDR)
Pop1	P.28	P.29	0	6325	0	0
Pop1	P.28	P.30	0	2098	0	0
Pop1	P.29	P.30	0	2154	0	0
Pop1	P.28	P.31	0.00085	6575	0.00085	0.000991667
Pop1	P.29	P.31	0	5962	0	0
Pop1	P.30	P.31	0.00404	2523	0.00404	0.004242
Pop1	P.28	P.32	0	2462	0	0
Pop1	P.29	P.32	0	2248	0	0
Pop1	P.30	P.32	0	1002	0	0
Pop1	P.31	P.32	0	3160	0	0
Pop1	P.28	P.33	0	6183	0	0
Pop1	P.29	P.33	0	5511	0	0
Pop1	P.30	P.33	0	2176	0	0
Pop1	P.31	P.33	0.028908	6154	0.1937	0.1937
Pop1	P.32	P.33	0	2781	0	0
Pop1	P.28	P.34	0.00353	8000	0.00353	0.003901579
Pop1	P.29	P.34	0	7036	0	0
Pop1	P.30	P.34	0	2993	0	0
Pop1	P.31	P.34	0	6950	0	0
Pop1	P.32	P.34	0	2884	0	0
Pop1	P.33	P.34	0	6738	0	0
Pop2	P.28	P.29	0.09971	8389	0.008815	0.0132225
Pop2	P.28	P.30	0.36666	4554	0.022174	0.022174
Pop2	P.29	P.30	0.61445	8090	0.015567	0.017205632
Pop2	P.28	P.31	0.94793	12735	0.00405	0.011523273
Pop2	P.29	P.31	0.69359	11189	0.011673	0.0163422
Pop2	P.30	P.31	0.72927	8656	0.013844	0.016563167
Pop2	P.28	P.32	0.46549	7327	0.014197	0.016563167
Pop2	P.29	P.32	0.16474	14548	0.006036	0.011523273
Pop2	P.30	P.32	1	8822	0	0
Pop2	P.31	P.32	1	10865	0	0
Pop2	P.28	P.33	0.19987	17629	0.007812	0.0132225
Pop2	P.29	P.33	0.08658	27058	0.004236	0.011523273
Pop2	P.30	P.33	0.84346	22183	0.005131	0.011523273
Pop2	P.31	P.33	0.14502	27241	0.005435	0.011523273
Pop2	P.32	P.33	0.24993	16692	0.00577	0.011523273
Pop2	P.28	P.34	0.76352	4767	0.017107	0.01796235
Pop2	P.29	P.34	0.51271	10072	0.013363	0.016563167
Pop2	P.30	P.34	0.9995	7556	0.000303	0.00159075
Pop2	P.31	P.34	0.68876	15102	0.008654	0.0132225
Pop2	P.32	P.34	1	7620	0	0
Pop2	P.33	P.34	0.14091	21184	0.005487	0.011523273
